# Supplementary material for: Visual attention and postural stability among older adults participating in health-enhancing physical activity: a systematic review
Source: Front Netw Physiol. 2026 Jun 8;6:1841735. doi: 10.3389/fnetp.2026.1841735 (PMC13283787; doi:10.3389/fnetp.2026.1841735)
Supplement: Supplementary file 1 [file Table3.xlsx]

## Sheet: MMAT Scores
				1. Qualitative
				2. Quantiative randomized controlled trials
				3. Quantitative non-randomized	Yes	Yes	Yes	Yes	Yes
				4. Quantitative descriptive	No	No	No	No	No
				5. Mixed Methods	Can't tell	Can't tell	Can't tell	Can't tell	Can't tell
No.	Author/Citation	Article Title	MMAT Score	Category	0.1	0.2	0.3	0.4	0.5
1	Abasi et al., 2022	Evaluating Oculomotor Tests before and after Vestibular Rehabilitation in Patients with Parkinson’s Disease: A Pilot Pre-Post Study	0.6	2. Quantiative randomized controlled trials	No	Yes	Yes	No	Yes
2	Alghamdi et al., 2021	The association between visual attention and body movement-controlled video games, balance and mobility in older adults	0.8	3. Quantitative non-randomized	Yes	Yes	Yes	No	Yes
3	Chen et al., 2025	Cortical adaptations in regional activity and backbone network following short‐term postural training with visual feedback for older adults	0.8	3. Quantitative non-randomized	Yes	Yes	Yes	No	Yes
4	Cinelli et al., 2008	Age-related differences during a gaze reorientation task while standing or walking on a treadmill	0.6	4. Quantitative descriptive	Yes	No	Yes	No	Yes
5	Souza et al., 2022	Saccadic eye movement performance reduces visual manipulation influence and center of pressure displacements in older fallers	0.8	3. Quantitative non-randomized	Yes	Yes	No	Yes
6	Fatima et al., 2022	Effects of balance training with and without gaze stabilization exercises on clinical outcomes in elderly patients with chronic dizziness: A randomized controlled trial	0.8	2. Quantiative randomized controlled trials	Yes	Yes	Yes	No	Yes
7	Maldonado-Diaz et al., 2025	Correction: Visual attention during non-immersive virtual reality balance training in older adults with mild to moderate cognitive impairment: an eye-tracking study	0.8	3. Quantitative non-randomized	Yes	Yes	Yes	Can't tell	Yes
8	Matheron et al., 2016	Active ocular vergence improves postural control in elderly as close viewing distance with or without a single cognitive task	1	3. Quantitative non-randomized	Yes	Yes	Yes	Yes	Yes
9	Mitsutake, et. al. 2017	Transient Effects of Gaze Stability Exercises on Postural Stability in Patients With Posterior Circulation Stroke	1	3. Quantitative non-randomized	Yes	Yes	Yes	Yes	Yes
10	Rodrigues, et. al. 2023	Diabetic older women without peripheral neuropathy amplify body sway but are capable of improving postural stability during a saccadic gaze task	1	3. Quantitative non-randomized	Yes	Yes	Yes	Yes	Yes
11	Szturm et al., 2014	Integrated testing of standing balance and cognition: Test–retest reliability and construct validity	0.8	3. Quantitative non-randomized	Can't tell	Yes	Yes	Yes	Yes
12	Tuunaeinen et al., 2010	Presbyequilibrium in the oldest old, a combination of vestibular, oculomotor and postural deficits	1	4. Quantitative descriptive	Yes	Yes	Yes	Yes	Yes
13	Yamada et al., 2013	Multitarget Stepping Program in Combination with a Standardized Multicomponent Exercise Program Can Prevent Falls in Community-Dwelling Older Adults: A Randomized, Controlled Trial	1	2. Quantiative randomized controlled trials	Yes	Yes	Yes	Yes	Yes
14	Althomali et al., 2019	Can older adults’ balance and mobility improve with visual attention training?	1	2. Quantiative randomized controlled trials	Yes	Yes	Yes	Yes	Yes
15	Althomali and Leat, 2018	Binocular Vision Disorders and Visual Attention: Associations With Balance and Mobility in Older Adults	1	4. Quantitative descriptive	Yes	Yes	Yes	Yes	Yes
