# Supplementary material for: Visual attention and postural stability among older adults participating in health-enhancing physical activity: a systematic review
Source: Front Netw Physiol. 2026 Jun 8;6:1841735. doi: 10.3389/fnetp.2026.1841735 (PMC13283787; doi:10.3389/fnetp.2026.1841735)
Supplement: Supplementary file 3 [file Table1.xlsx]

## Sheet: Variables and Coding
	Label	Items	Options	Code
Article and Bibliometrics
Type	BIB-TY	2	Research	1
			Theoretical	2
Author	BIB-AU	3	Single	1
			Partner	2
			Multiple	3
Journal	BIB-JO	3	Yes	1
			No	2
Year	BIB-YE	11	2015	1
			2016	2
			2017	3
			2018	4
			2019	5
			2020	6
			2021	7
			2022	8
			2023	9
			2024	10
			2025	11
Region	BIB-RE		African	1
			Americas	2
			Southeast Asian	3
			European	4
			East Meditteranean	5
			Western Pacific	6
Research Target
Health Focus	RT-HF	6	Promotion - Healthy	1
			Prevention - At risk	2
			Diagnosis - To detect	3
			Treatment - Intervention	4
			Rehabilitation - Recovery	5
			General	6
Client Status	RT-CS	4	Healthy
			Non-Healthy
			Both
			Not Mentioned
Research Environment	RT- RE	7	Home	1
			Fitness Facility	2
			Laboratory	3
			Community	4
			Clinical	5
			Simulation Room	6
			Not Mentioned	7

## Sheet: Raw Data
						Research	Single	Yes	[Year]	[Country of Origin]	African	0.2	0	Promotion - Healthy	Healthy	[Sample Size]	Home	[Study/Article Purpose]		Recommendation (one-sentence summary) for future work
						Theoretical	Partner	No			Americas	0.4	1	Prevention - At risk	Non-Healthy	N/A	Fitness Facility
							Multiple				Southeast Asian	0.6	2	Diagnosis - To detect	Both		Laboratory
											European	0.8	3	Treatment - Intervention	NM		Community
											East Meditteranean	1	4	Rehabilitation - Recovery			Clinical
											Western Pacific		5	General			Simulation Room
																	N/A
	#	AUTHOR/CITATION	ARTICLE TITLE - HYPERLINKED			BIBLIOMETRICS						QUALITY		TARGET				RESEARCH			VISUAL ATTENTION METRICS										POSTURAL STABILITY				OTHERS	RESULT ON THE CONNECTION/RELATIONSHIP BETWEEN VISUAL METRICS AND POSTURAL STABILITY
				ARTICLE TITLE	DOI	TYPE	AUTHORSHIP	HEALTH JOURNAL	YEAR	COUNTRY	WHO REGION	RESEARCH (MMAT)	RELEVANCE	HEALTH FOCUS	CLIENT STATUS	SAMPLE SIZE	ENVIRONMENT	PURPOSE	OUTCOME	DIRECTION/ RECOMMENDATIONS	FIXATION	SACCADE	GAZE PATH	HEAT MAP	AOI	ENTRY POINT	PUPIL DILATION	DWELL TIME	RE-FIXATION	SCAN PATH	POSTURE	STABILITY	BALANCE	GAIT
AJ	1	Abasi et al., 2022	1_Evaluating Oculomotor Tests before and after Vestibular Rehabilitation in Patients with Parkinson's Disease- A Pilot Pre-Post Study.pdf	Evaluating Oculomotor Tests before and after Vestibular Rehabilitation in Patients with Parkinson’s Disease: A Pilot Pre-Post Study	https://doi.org/10.1155/2022/6913691	Research	Multiple	Yes	2022	Iran	East Meditteanean	0.8	3	Treatment	Non-Healthy	11	Clinical	To examine the impact of vestibular rehabilitation on oculomotor function.	Vestibular rehabilitation remains a relatively underused intervention; however, it has the potential to enhance balance and address various impairments in individuals with different neurological conditions.	The study suggests larger, more diverse samples and the inclusion of additional measures and other functional assessment tools to adequately represent the broader population of individuals with Parkinson’s disease.		Videonystagmography Test									Berg Balance Scale		Berg Balance Scale			Visual attention load significantly influences postural stability, demonstrating a strong interaction between visual processing systems and motor balance control.
	2	Alghamdi et al., 2021	2_The association between visual attention and body movement-controlled video games, balance and mobility in older adults.pdf	The association between visual attention and body movement-controlled video games, balance and mobility in older adults	https://doi.org/10.1186/s12877-021-02358-9	Research	Multiple	Yes	2021	Canada	Americas	0.8	4	Diagnosis	Healthy	50	Laboratory	To investigate how visual attention, balance, and mobility are related to performance in Xbox® Kinect™ games.	The study found that certain visual attention measures are linked to performance in Xbox® Kinect™ games that require close visual attention, suggesting they can help predict performance. Additionally, the findings indicate that certain balance and gait measures are associated with visual attention.	Longitudinal studies could help demonstrate the potential of these games to improve mobility and balance and to aid in fall prevention among older adults.	Useful Field of View Test; Multiple Object Tracking Test; 23.6-in LED monitor and + 1.75D over-the-counter reading glasses	Multiple Object Tracking Test; 23.6-in LED monitor and + 1.75D over-the-counter reading glasses		Useful Field of View Test; 23.6-in LED monitor and + 1.75D over-the-counter reading glasses	Useful Field of View Test; Multiple Object Tracking Test; 23.6-in LED monitor and + 1.75D over-the-counter reading glasses	Useful Field of View Test; 23.6-in LED monitor and + 1.75D over-the-counter reading glasses		Useful Field of View Test; Multiple Object Tracking Test; 23.6-in LED monitor and + 1.75D over-the-counter reading glasses	Multiple Object Tracking Test; 23.6-in LED monitor and + 1.75D over-the-counter reading glasses		Bi-pedal Quiet Stance; One-Legged Stance Test; Xbox® 360® console with the KinectTM controller	One-Legged Stance Test; Xbox® 360® console with the KinectTM controller	Bi-Pedal Quiet Stance; Xbox® 360® console with the KinectTM controller	Five-Meter Walking Test; Xbox® 360® console with the KinectTM controller		Visually demanding tasks engage visual attention processes such as fixation, saccades, and gaze control, which compete for cognitive resources required for postural regulation. This dual-task interaction alters sensory integration and leads to measurable changes in postural stability, as reflected in center-of-pressure dynamics.
	3	Chen et al., 2025	3_Cortical adaptations in regional activity and backbone network following short-term postural training with visual feedback for older adults.pdf	Cortical adaptations in regional activity and backbone network following short‐term postural training with visual feedback for older adults	https://doi.org/10.1007/s11357-025-01614-9	Taiwan	Multiple	Yes	2025	Taiwan	Western Pacific	0.8	5	Promotion	Healthy	20	Laboratory	To examine how short-term interactive balance training affects cortical reorganization in older adults.	Short-term postural training with visual guidance improved stance stability in older adults, which was linked to increased alpha-band activity and better organization of the MST network.	Older adults recommended to engage in stabilometer training to enhance stance control by improving their use of visual feedback. Such training may help optimize visual-motor integration and postural stability, particularly for those with reduced visual processing abilities.	NuAmps amplifier; Ag–AgCl scalp electrodes	NuAmps amplifier; Ag–AgCl scalp electrodes			NuAmps amplifier; Ag–AgCl scalp electrodes		NuAmps amplifier; Ag–AgCl scalp electrodes				Stabilometer; Inclinometer	Stabilometer; Inclinometer	Stabilometer; Inclinometer			Alterations in visual input modify postural stability by influencing how visual information is processed and integrated. These changes reflect underlying shifts in visual attention metrics and will affect sensory reweighting and balance control strategies.
JEL	4	Cinelli et al., 2008	4_Age-related differences during a gaze reorientation task while standing or walking on a treadmill.pdf	Age-related differences during a gaze reorientation task while standing or walking on a treadmill	10.1007/s00221-007-1266-8	Research	Multiple	Yes	2008	USA	Americas	0.6	4	Prevention	Healthy	10	NM	To compare balance and body segment control of older adults with younger adults during a gaze reorientation task, in order to better understand how aging affects postural stability and movement coordination.	Older adults exhibited longer delays between eye movement onset and body segment rotation than younger adult, suggesting age-related decline in physiological subsystems	The study implicitly suggested that future research could explore how improving visual cues in the real-world settings may reduce the risk of falling in older adults.	Gaze Tracker 5000		Gaze Tracker 5000								Optotrak (Optoelectric recording system)					The early eye movement initiation of older adults may be attributed to their increased reliance on visual input as an adaptive strategy to maintain postural stability despite the declining somatosensory function.
	5	Souza et al., 2022	5_Saccadic eye movement performance reduces visual manipulation influence and center of pressure displacements in older fallers.pdf	Saccadic eye movement performance reduces visual manipulation influence and center of pressure displacements in older fallers	10.1007/s00221-021-06256-9	Research	Multiple	Yes	2022	Brazil	Americas	0.8	5	Prevention	Healthy	30	Simulation Room	To examine the eye-posture relation in older fallers, focusing on potential interactions between the visual stabilization mechanisms of posture.	Although older adults with history of falling had weaker balance and eye movement compared to nonfallers, their eye-posture relation is still functional.	Investigate the applicability of saccadic eye movement training as a tool to reduce the abnormal postural instability of older adults, which might decrease the fall risk in fall-prone older individuals.	ALS, H6	ALS, H6									AMTI—AccuGait					Active eye movement strengthened the visual-postural relationship, resulting in better balance; in contrast, passive visual tasks weakened this relationship, leading to a postural instability
	6	Fatima et al., 2022	6_Effects of balance training with and without gaze stabilization exercises on clinical outcomes in elderly patients with chronic dizziness- A randomized controlled trial.pdf	Effects of balance training with and without gaze stabilization exercises on clinical outcomes in elderly patients with chronic dizziness: A randomized controlled trial	10.1016/j.jbmt.2022.05.007	Research	Multiple	Yes	2022	Pakistan	East Meditteranean	0.8	4	Treatment	Non-Healthy	64	Clinical	To compare the effects of balance training with and without Gaze Stabilization exercises on clinical outcomes in elderly patient with chronic dizziness.	Gaze stability exercises with balance exercise are effective in improving balance and risk of fall prevention among elderly patients with chronic dizziness.	Design proper follow-up time for this therapy as it is proved that 6 week treatment plan is more beneficial for the patients to improve their clinical outcomes specially in improving risk of fall prevention.			Gaze Stability Exercises (GSE)										Static and dynamic balance exercises			Incorporating gaze stabilization exercises alongside conventional balance training in elderly patients with chronic dizziness is an effective approach to improving functional balance and reducing fall risk
SARAH	7	Maldonado-Diaz et al., 2025	8_Visual attention during non-immersive virtual reality balance training in older adults with mild to moderate cognitive impairment- an eye-tracking study.pdf	Correction: Visual attention during non-immersive virtual reality balance training in older adults with mild to moderate cognitive impairment: an eye-tracking study	10.3389/fnagi.2025.1737079	Research	Multiple	Yes	2025	Chile	European	0.8	5	Treatment	Non-Healthy	7	Laboratory	The aim of this study is to investigate visual attention using eye-tracking metrics during a non-immersive virtual reality-based balance training program in older adults with mild to moderate cognitive impairment.	Eye-tracking provided valuable metrics into attentional behavior during balance training in older adults with cognitive impairment. Its integration into non-immersive virtual reality rehabilitation may help better understand and address cognitive-motor interactions.	Larger samples are needed to confirm these preliminary findings.	Tobii Pro Glasses 2 Refurbished Wireless						Tobii Pro Glasses 2 Refurbished Wireless					6-Minute Walk Test 4-Meter Walk Test	Rehametrics software Mini-BESTest	Functional Gait Assessment 6-Minute Walk Test		Eye-tracking data indicated increased fixation stability and decreased pupil diameter, suggesting more efficient attention allocation during motor tasks.
	8	Matheron et al., 2016	9_Active ocular vergence improves postural control in elderly as close viewing distance with or without a single cognitive task.pdf	Active ocular vergence improves postural control in elderly as close viewing distance with or without a single cognitive task	10.1016/j.neulet.2015.10.065	Research	Multiple	Yes	2016	France	European	1	5	Promotion	Both	23	Laboratory	The purpose of this study is to measure the effects of vision, active vergence eye movements, viewing distance/vergence angle and a simple cognitive task on postural control during an upright stance, in completely autonomous elderly individuals.	Postural stability significantly decreased when fixating on the LED at a far distance, with or without cognitive tasks; active convergence-divergence between the LEDs improved postural stability, whereas eye closure decreased it. The validity of the proximity privilege, previously established using foot posturography, is shown here to apply to accelerometry of the center of mass in the elderly. A…	Further studies are needed with larger populations for direct comparison between fallers and non-fallers, to be tested in different viewing conditions (e.g. far, near, active vergence). Further investigations are needed, as the results suggest that the additional cognitive tasks were cognitively too low and perhaps did not interfere with postural control.												DynaPort MiniMod® (McRoberts B.V. The Hague, The Netherlands) device (74 g) equipped with three orthogonally mounted accelerometers in transverse, sagittal and coronal planes (AXXL202, Analogue Devices, Norwood MA, USA),				- Postural stability decreases when eyes are closed vs. when eyes are open with a recording near the center of mass. - Postural stability decreases when distance fixation increases. - Active vergence improves postural stability during quiet upright stance - Postural stability decreases in far vision vs. close with or without cognitive task
TIN	9	Mitsutake, et. al. 2017	10_Transient Effects of Gaze Stability Exercises on Postural Stability in Patients With Posterior Circulation Stroke.pdf	Transient Effects of Gaze Stability Exercises on Postural Stability in Patients With Posterior Circulation Stroke	https://doi.org/10.1080/00222895.2017.1367639	Research	Multiple	Yes	2017	Japan	Western Pacific	1	5	Rehabilitation	Both	49	Home	The purposes of this study were to investigate if posterior circulation stoke (PCS) has influence on stabilization of various standing positions, including posture control with neck rotation compared with non-PCS, and evaluate whether the short-term gaze stability exercises improve postural stability of PCS group only or both the PCS and non-PCS groups.	This study indicated that gaze stability exercises improve PCS patients’ postural control, especially during dynamic standing.	it is important that researchers investigate the relationships between the dynamic visual acu ity and the effect of gaze stability exercises. Future researchers should use an accelerometer to monitor and establish precise head movement speed and frequency.		Adaptation X1 and X2 exercise									Force platform Anima G-620 National Institutes of Health Stroke Scale, Fugl-Meyer Assessment scale for the lower limbs			Force platform Anima G-620 National Institutes of Health Stroke Scale, Fugl-Meyer Assessment scale for the lower limbs		PCS and non-PCS showed a significant reduction in center of pressure velocity during dynamic standing with eyes closed condition, and the PCS group showed a significant improvement in eye-opened condition.
	10	Rodrigues, et. al. 2023	11_Diabetic older women without peripheral neuropathy amplify body sway but are capable of improving postural stability during a saccadic gaze task .pdf	Diabetic older women without peripheral neuropathy amplify body sway but are capable of improving postural stability during a saccadic gaze task	https://doi.org/10.1016/j.humov.2023.103153	Research	Multiple	Yes	2023	Brazil	Americas	1	5	Diagnosis	Both	34	Laboratory	To examine postural control of diabetic older women without peripheral neuropathy while fixating or performing horizontal saccades during upright stance.	Results indicated that the diabetic group clearly had deteriorated postural control, as shown by increased values of mean sway amplitude and mean sway velocity.	Future studies should focus on simultaneous measurements of glycemia levels and physiological status, postural, and gaze data to be combined to advance early diagnosis of diabetes.	Flash Mx Macromedia, Visual task characteristics Stoffregen 1999													Force plate AMTI – AccuGait		Diabetic and control groups were similarly capable of using saccadic eye movements to improve their postural stability, reducing their sway velocity compared to a gaze fixation condition.
CHLO	11	Szturm et al., 2014	13_Integrated testing of standing balance and cognition- Test–retest reliability and construct validity.pdf	Integrated testing of standing balance and cognition: Test–retest reliability and construct validity	http://dx.doi.org/10.1016/j.gaitpost.2014.09.023	Research	Multiple	Yes	2014	Canada	Americas	0.8	5	Diagnosis	Healthy	30	Fitness Facility	To evaluate the reliability and validity of a computer-based dual-task platform in assessing integrated balance, gaze, and cognitive performance in older adults.	The platform demonstrated moderate to high test–retest reliability and was able to consistently detect changes in balance, gaze, and cognitive performance during dual-task conditions.	Future research is recommended to test the platform in clinical populations (e.g., individuals with balance or cognitive impairments) and to further explore its sensitivity to changes over time.			Head-mounted wireless motion sense mouse (Gyration, SMK-LINK Electronics, USA).										Pressure-sensing mat (Vista Medical Ltd., Canada) for center of foot pressure (COP) position		Computer-based platform (tracking and cognitive games), 6-minute walk test for baseline functional capacity	Increased visual–cognitive task demand (e.g., head tracking and visual–spatial tasks) was associated with significantly increased center of foot pressure (COP) excursion, indicating reduced postural stability during dual-task conditions.
	12	Tuunaeinen et al., 2010	14_Presbyequilibrium in the oldest old, a combination of vestibular, oculomotor and postural deficits.pdf	Presbyequilibrium in the oldest old, a combination of vestibular, oculomotor and postural deficits	DOI: 10.3275/7623	Research	Multiple	Yes	2010	Finland	European	1	5	Diagnosis	Non-Healthy	38	Clinical	To evaluate the relationship between vestibular symptoms and objective vestibular, oculomotor, and balance findings in very old adults using posturography and video-oculography.	Most elderly participants had significant vestibular and balance abnormalities, with reduced postural control and multiple contributing factors to dizziness and falls.	Improve diagnostic evaluation by considering multiple contributing systems (vestibular, visual, motor, etc.) when assessing dizziness in the elderly.		Video-oculography (Micromedical Tech- nologies, Inc. Chatham, Illinois, USA).									Force platform posturography technique					Visual and oculomotor impairments are significantly associated with poorer postural stability, but the relationship is not isolated, it reflects a broader multisensory decline (vestibular, visual, proprioceptive integration failure) rather than vision alone predicting balance.
	13	Yamada et al., 2013	15_Multitarget Stepping Program in Combination with a Standardized Multicomponent Exercise Program Can Prevent Falls in Community-Dwelling Older Adults A Randomized, Controlled Trial.pdf	Multitarget Stepping Program in Combination with a Standardized Multicomponent Exercise Program Can Prevent Falls in Community-Dwelling Older Adults: A Randomized, Controlled Trial	DOI: 10.1111/jgs.12453	Research	Multiple	Yes	2013	Japan	Southeast Asian	1	5	General	Non-Healthy	264	Community	To examine the impact of a twice-weekly multitarget stepping (MTS) task combined with a multicomponent exercise program on stepping accuracy, gaze behavior, fall risk factors, and incidence of falls.	A twice-weekly multitarget stepping program combined with a multicomponent exercise intervention significantly reduced falls and fall-related fractures while improving stepping accuracy, gaze behavior, and physical performance in community-dwelling older adults over a 12-month follow-up period.	Encourage long-term follow-up and maintenance programs after initial intervention to sustain improvements and reduce fall incidence.	Head-mounted eye tracker (EMR-9) by NAC Image Technology										Functional Reach (FR) Test and Timed Up and Go (TUG)					Improved gaze behavior (especially earlier, anticipatory fixations) was associated with better stepping accuracy, enhanced balance and gait performance, and reduced fall risk.
JER	14	Althomali et al., 2019	16_Can older adults’ balance and mobility improve with visual attention training?.pdf	Can older adults’ balance and mobility improve with visual attention training?	https://doi.org/10.1007/s00421-019-04153-2	Research	Multiple	Yes	2019	Canada	Americas	1	5	Prevention	Healthy	30	Clinical	To determine if visual attention training can imrove balance and mobility among older adults.	There is no improvements found on both balance and mobility of older adults after visual attention training.	Continue to develop intervention programs focus on decreasing falls cases among older adults and further studies needed to determine the effectiveness of such programs.			Useful Field of View 1&2; Attended Field of View								Portable AMTI AccuGAIT		Sit To Stand Test; One Legged Stance Test; Mini-Balance Evaluation System's Test	Timed Up and Go Test; 5 Meter Walking Test		There is no relationship between visual attention training and, balance and mobility among older adults.
	15	Althomali and Leat, 2018	17_Binocular Vision Disorders and Visual Attention: Associations With Balance and Mobility in Older Adults.pdf	Binocular Vision Disorders and Visual Attention: Associations With Balance and Mobility in Older Adults	https://doi.org/10.1123/japa.2016-0349	Research	Partner	Yes	2018	Canada	Americas	1	5	General	Healthy	72	Clinical	To determine the relationship of balance, mobility, and fear of falling, and aspect of vision.	This study identified several visual factors linked to impaired balance and mobility, going beyond standard vision testing.	Further research with increase sample size is needed and measure balance using force plate platform to be accurate and quantified. Healthcare professionals should be aware with the links with vision among older adults. Study on the impact of vision interventions in the correction of balance, mobility, and falls are needed.			Useful Field of View; Attended Field of View										Sit To Stand Test; One Legged Stance Test; 5 Meter Walking Test			Visual parameters is correlated with balance and mobility.

## Sheet: Encoded Data 
	#	AUTHOR/CITATION	Article and Bibliometrics						Research Target
			ARTICLE TITLE	BIB-TY	BIB-AU	BIB-JO	BIB-YE	BIB-RE	RT-HF	RT-CS	SAMPLE SIZE	RT- RE
AJ	1	Abasi et al., 2022	Evaluating Oculomotor Tests before and after Vestibular Rehabilitation in Patients with Parkinson’s Disease: A Pilot Pre-Post Study	1	3	1	2022	5	4	2	1	5
	2	Alghamdi et al., 2021	The association between visual attention and body movement-controlled video games, balance and mobility in older adults	1	3	1	2021	2	3	1	1	3
	3	Chen et al., 2025	Cortical adaptations in regional activity and backbone network following short‐term postural training with visual feedback for older adults	1	3	1	2025	5	1	1	1	3
JEL	4	Cinelli et al., 2008	Age-related differences during a gaze reorientation task while standing or walking on a treadmill	1	3	1	2008	2	2	1	1	7
	5	Souza et al., 2022	Saccadic eye movement performance reduces visual manipulation influence and center of pressure displacements in older fallers	1	3	1	2022	2	2	1	1	6
	6	Fatima et al., 2022	Effects of balance training with and without gaze stabilization exercises on clinical outcomes in elderly patients with chronic dizziness: A randomized controlled trial	1	3	1	2022	5	4	2	2	5
SARAH	7	Maldonado-Diaz et al., 2025	Correction: Visual attention during non-immersive virtual reality balance training in older adults with mild to moderate cognitive impairment: an eye-tracking study	1	3	1	2025	4	4	2	1	3
	8	Matheron et al., 2016	Active ocular vergence improves postural control in elderly as close viewing distance with or without a single cognitive task	1	3	1	2016	4	1	3	1	3
TIN	9	Mitsutake, et. al. 2017	Transient Effects of Gaze Stability Exercises on Postural Stability in Patients With Posterior Circulation Stroke	1	3	1	2017	5	5	3	1	1
	10	Rodrigues, et. al. 2023	Diabetic older women without peripheral neuropathy amplify body sway but are capable of improving postural stability during a saccadic gaze task	1	3	1	2023	2	3	3	1	3
CHLO	11	Szturm et al., 2014	Integrated testing of standing balance and cognition: Test–retest reliability and construct validity	1	3	1	2014	2	3	1	1	2
	12	Tuunaeinen et al., 2010	Presbyequilibrium in the oldest old, a combination of vestibular, oculomotor and postural deficits	1	3	1	2010	4	3	2	1	5
	13	Yamada et al., 2013	Multitarget Stepping Program in Combination with a Standardized Multicomponent Exercise Program Can Prevent Falls in Community-Dwelling Older Adults: A Randomized, Controlled Trial	1	3	1	2013	3	6	2	6	4
JER	14	Althomali et al., 2019	Can older adults’ balance and mobility improve with visual attention training?	1	3	1	2019	2	2	1	1	5
	15	Althomali and Leat, 2018	Binocular Vision Disorders and Visual Attention: Associations With Balance and Mobility in Older Adults	1	2	1	2018	2	6	1	2	5

## Sheet: Frequency & Percentage
Article Bibliometrics	f	%
Article Type
Research	15	100
Theoretical	0	0
Authorship
Single	0	0
Partner	1	6.66667
Multiple	14	93.3333
Journal Type
Health	15	100
Non- Health	0	0
Year
2008	1	6.66667
2009	0	0
2010	1	6.66667
2011	0	0
2012	0	0
2013	1	6.66667
2014	1	6.66667
2015	0	0
2016	1	6.66667
2017	1	6.66667
2018	1	6.66667
2019	1	6.66667
2020	0	0
2021	1	6.66667
2022	3	20
2023	1	6.66667
2024	0	0
2025	2	13.3333
WHO Region
African	0	0
Americas	7	46.6667
Southeast Asian	1	6.66667
European	3	20
East Meditteranean	4	26.6667
Western Pacific	0	0
Research Target
Health Focus	2	13.3333
Promotion - Healthy	3	20
Prevention - At risk	4	26.67
Diagnosis - To detect	3	20
Treatment - Intervention	1	6.66667
Rehabilitation - Recovery	2	13.3333
General	0	0
Client Status
Healthy	7	46.6667
Non-Healthy	5	33.3333
Both	3	20
Not Mentioned	0	0
Sample Size
0-50	12	80
51-100	2	13.3333
101-150	0	0
151-200	0	0
201-250	0	0
251-300	1	6.66667
Research Environment
Home	1	6.66667
Fitness Facility	1	6.66667
Laboratory	5	33.3333
Community	1	6.66667
Clinical	5	33.3333
Simulation Room	1	6.66667
Not Mentioned	1	6.66667

## Sheet: Summary of Technology
FIXATION	POSTURE			POSTURE	%	STABILITY	%	BALANCE	%	GAIT	%
Useful Field of View Test	Berg Balance Scale		FIXATION	6	27.27	2	16.66	3	15.78	3	20
Multiple Object Tracking Test	Bi-pedal Quiet Stance		SACCADE	6	27.27	3	25	4	21.05	4	26.66
23.6-in LED monitor and + 1.75D over-the-counter reading glasses	One-Legged Stance Test		GAZE PATH	3	13.63	0	0	4	21.05	2	13.33
NuAmps amplifier	Xbox® 360® console with the KinectTM controller		HEAT MAP	1	4.5	1	8.3	1	5.26	1	6.66
Ag–AgCl scalp electrodes	Stabilometer		AOI	2	9	2	16.66	2	10.52	1	6.66
Gaze Tracker 5000	Inclinometer		ENTRY POINT	1	4.5	1	8.3	1	5.26	1	6.66
ALS, H6	Optotrak (Optoelectric recording system)		PUPIL DILATION	1	4.5	1	8.3	2	10.52	1	6.66
Tobii Pro Glasses 2 Refurbished Wireless	AMTI—AccuGait		DWELL TIME	1	4.5	1	8.3	1	5.26	1	6.66
Flash Mx Macromedia	Force platform Anima G-620 National Institutes of Health Stroke Scale		REFIXATION	1	4.5	1	8.3	1	5.26	1	6.66
Visual task characteristics Stoffregen 1999	Fugl-Meyer Assessment scale for the lower limbs		SCAN PATH	0	0	0	0	0	0	0	0
Head-mounted eye tracker (EMR-9) by NAC Image Technology	Functional Independence Measure			22		12		19		15
TOTAL: 11	Portable AMTI AccuGAIT
	Force platform posturography technique
	Functional Reach (FR) Test and Timed Up and Go (TUG)
	TOTAL: 14
SACCADE	STABILITY
Videonystagmography Test	One-Legged Stance Test
Multiple Object Tracking Test	Xbox® 360® console with the KinectTM controller
23.6-in LED monitor and + 1.75D over-the-counter reading glasses	Stabilometer
NuAmps amplifier	Inclinometer
Ag–AgCl scalp electrodes	DynaPort MiniMod® (McRoberts B.V. The Hague, The Netherlands) device (74 g) equipped with three orthogonally mounted accelerometers in transverse
ALS, H6	Sagittal and coronal planes (AXXL202, Analogue Devices, Norwood MA, USA),
Adaptation X1 and X2 exercise	Force platform posturography technique
Flash Mx Macromedia	Functional Reach (FR) Test and Timed Up and Go (TUG)
Visual task characteristics Stoffregen 1999	6-Minute Walk Test
Video-oculography (Micromedical Tech- nologies, Inc. Chatham, Illinois, USA).	4-Meter Walk Test
	TOTAL: 10
TOTAL: 10	BALANCE
	Berg Balance Scale
GAZE PATH	Bi-pedal Quiet Stance
Gaze Tracker 5000	One-Legged Stance Test
Gaze Stability Exercises (GSE)	Xbox® 360® console with the KinectTM controller
Adaptation X1 and X2 exercise	Stabilometer
Head-mounted wireless motion sense mouse (Gyration, SMK-LINK Electronics, USA).	Inclinometer
Useful Field of View 1&2	Static and dynamic balance exercises
Attended Field of View	Rehametrics software Mini-BESTest
TOTAL: 6	Pressure-sensing mat (Vista Medical Ltd., Canada) for center of foot pressure (COP) position
	Force platform posturography technique
HEAT MAP	Functional Reach (FR) Test and Timed Up and Go (TUG)
Useful Field of View Test	Sit To Stand Test
23.6-in LED monitor and + 1.75D over-the-counter reading glasses	Mini-Balance Evaluation System's Test
TOTAL: 2	5 Meter Walking Test
	TOTAL: 14
AOI	GAIT
Useful Field of View Test	6-Minute Walk Test
Multiple Object Tracking Test	5 Meter Walking Test
23.6-in LED monitor and + 1.75D over-the-counter reading glasses	Xbox® 360® console with the KinectTM controller
NuAmps amplifier	Functional Gait Assessment
Ag–AgCl scalp electrodes	Force platform Anima G-620 National Institutes of Health Stroke Scale
TOTAL: 5	Fugl-Meyer Assessment scale for the lower limbs
	Force plate AMTI – AccuGait
ENTRY POINT	Timed Up and Go Test
Useful Field of View Test	TOTAL: 8
23.6-in LED monitor and + 1.75D over-the-counter reading glasses
TOTAL: 2
PUPIL DILATION
NuAmps amplifier
Ag–AgCl scalp electrodes
Tobii Pro Glasses 2 Refurbished Wireless
TOTAL: 3
DWELL TIME
Useful Field of View Test
Multiple Object Tracking Test
23.6-in LED monitor and + 1.75D over-the-counter reading glasses
TOTAL: 3
RE-FIXATION
Multiple Object Tracking Test
23.6-in LED monitor and + 1.75D over-the-counter reading glasses
TOTAL: 2
SCAN PATH
